# Supplementary material for: Retinal Vasculature in Schizophrenia Spectrum Disorder
Source: Bioengineering (Basel). 2025 Dec 28;13(1):35. doi: 10.3390/bioengineering13010035 (PMC12837173; doi:10.3390/bioengineering13010035)
Supplement: Supplementary file 1 [file bioengineering-13-00035-s001.zip]

Archive with 1 entries (1 files):
- bioengineering-3963691-supplementary.pdf
